# Supplementary material for: Cytoglobin Silencing Promotes Melanoma Malignancy but Sensitizes for Ferroptosis and Pyroptosis Therapy Response
Source: Antioxidants (Basel). 2022 Aug 10;11(8):1548. doi: 10.3390/antiox11081548 (PMC9405091; doi:10.3390/antiox11081548)
Supplement: Supplementary file 1 [file antioxidants-11-01548-s001.zip]

Archive with 1 entries (1 files):
- antioxidants-1842961-supplementary.pdf
